# Supplementary material for: Elevated blood remnant cholesterol and triglycerides are causally related to the risks of cardiometabolic multimorbidity
Source: Nat Commun. 2024 Mar 19;15:2451. doi: 10.1038/s41467-024-46686-x (PMC10951224; doi:10.1038/s41467-024-46686-x)
Supplement: Supplementary file 4 — Supplementary Data 1 [file 41467_2024_46686_MOESM4_ESM.xlsx]

## Sheet: Supplementary Data 1
Supplementary Data 1. Baseline characteristics of participants stratified by the quintiles of genetic risk scores for blood remnant cholesterol and triglycerides.
	GRS for blood remnant cholesterol
Variable	Quintile 1	Quintile 2	Quintile 3	Quintile 4	Quintile 5
Age, mean (SD), years	56.9 (8.0)	56.8 (8.0)	56.9 (8.0)	56.9 (8.0)	56.9 (8.0)
Men, %	46.4	46.0	46.6	46.1	46.2
Townsend index, mean (SD)	-1.51 (2.96)	-1.54 (2.95)	-1.54 (2.94)	-1.55 (2.94)	-1.55 (2.93)
BMI, mean (SD), kg/m2	27.5 (4.8)	27.4 (4.8)	27.4 (4.7)	27.4 (4.7)	27.4 (4.7)
Systolic blood pressure, mean (SD), mmHg	138.2 (18.6)	138.3 (18.6)	138.3 (18.6)	138.3 (18.6)	138.2 (18.5)
Never-smokers, %	54.5	54.6	54.2	54.3	55.1
≥ 20 pack-years of smoking, %	15.0	15.0	15.0	15.0	14.7
Access alcohol intake, %	27.1	25.9	26.1	26.0	25.7
Adequate physical activity, %	69.6	69.8	69.3	69.6	69.5
Diet quality score, mean (SD)	3.3 (1.6)	3.3 (1.6)	3.3 (1.6)	3.3 (1.6)	3.3 (1.6)
Sleep quality score, mean (SD)	3.0 (1.0)	3.0 (1.0)	3.0 (1.0)	3.0 (1.0)	3.0 (1.0)
Remnant cholesterol, mean (SD), mmol/L	0.65 (0.28)	0.67 (0.29)	0.68 (0.29)	0.69 (0.30)	0.74 (0.33)
	GRS for blood triglycerides
	Quintile 1	Quintile 2	Quintile 3	Quintile 4	Quintile 5
Age, mean (SD), years	56.8 (8.0)	56.8 (8.0)	56.9 (8.0)	56.9 (8.0)	56.9 (8.0)
Men, %	46.0	45.7	46.2	45.7	45.8
Townsend index, mean (SD)	-1.51 (2.96)	-1.54 (2.95)	-1.54 (2.94)	-1.55 (2.94)	-1.54 (2.94)
BMI, mean (SD), kg/m2	27.5 (4.8)	27.4 (4.8)	27.4 (4.7)	27.4 (4.7)	27.4 (4.7)
Systolic blood pressure, mean (SD), mmHg	138.2 (18.6)	138.3 (18.6)	138.3 (18.6)	138.2 (18.6)	138.1 (18.5)
Never-smokers, %	54.5	54.6	54.3	54.4	55.1
≥ 20 pack-years of smoking, %	14.9	14.9	14.9	14.9	14.6
Access alcohol intake, %	27.0	25.8	26.1	25.9	25.7
Adequate physical activity, %	69.6	69.9	69.4	69.6	69.6
Diet quality score, mean (SD)	3.3 (1.6)	3.3 (1.6)	3.3 (1.6)	3.3 (1.6)	3.3 (1.6)
Sleep quality score, mean (SD)	3.0 (1.0)	3.0 (1.0)	3.0 (1.0)	3.0 (1.0)	3.0 (1.0)
Triglycerides, mean (SD), mmol/L	1.61 (0.89)	1.70 (0.96)	1.73 (0.98)	1.74 (1.00)	1.96 (1.19)
Abbreviations: BMI, body mass index; GRS, genetic risk score; SD, standard deviation.
