# Supplementary material for: Elevated blood remnant cholesterol and triglycerides are causally related to the risks of cardiometabolic multimorbidity
Source: Nat Commun. 2024 Mar 19;15:2451. doi: 10.1038/s41467-024-46686-x (PMC10951224; doi:10.1038/s41467-024-46686-x)
Supplement: Supplementary file 5 — Supplementary Data 2 [file 41467_2024_46686_MOESM5_ESM.xlsx]

## Sheet: Supplementary Data 2
Supplementary Data 2. Serum concentrations of remnant cholesterol and triglycerides stratified by fasting time.
	Fasting time, hours
	≤ 2	3	4	≥ 5
Number of participants, n (%)	97,788 (26.3)	109,860 (29.6)	80,292 (21.6)	83,294 (22.4)
Remnant cholesterol, mean (SD), mmol/L	0.71 (0.31)	0.71 (0.30)	0.72 (0.31)	0.71 (0.30)
Triglycerides, mean (SD), mmol/L	1.72 (1.00)	1.70 (0.96)	1.71 (0.95)	1.63 (0.93)
