# Supplementary material for: Elevated blood remnant cholesterol and triglycerides are causally related to the risks of cardiometabolic multimorbidity
Source: Nat Commun. 2024 Mar 19;15:2451. doi: 10.1038/s41467-024-46686-x (PMC10951224; doi:10.1038/s41467-024-46686-x)
Supplement: Supplementary file 6 — Supplementary Data 3 [file 41467_2024_46686_MOESM6_ESM.xlsx]

## Sheet: Supplementary Data 3
Supplementary Data 3. Observational associations between remnant cholesterol, triglycerides, and the three cardiometabolic diseases.
	Serum remnant cholesterol, mmol/L
	< 0.4	0.4 - < 0.6	0.6 - < 0.8	0.8 - < 1.0	≥ 1.0	P for trend
Type 2 diabetes
Cases/Total	518/41,529	1,927/91,432	3,117/95,887	2,707/58,487	3,130/46,695
Incidence	10	17	26	38	55
HR, 95% CI	1	1.25 (1.13, 1.37)	1.50 (1.36, 1.65)	1.87 (1.70, 2.06)	2.47 (2.24, 2.71)	< 1×10-20
Ischemic heart disease
Cases/Total	1,265/41,529	3,804/91,432	5,369/95,887	4,282/58,487	4,104/46,695
Incidence	25	34	46	60	73
HR, 95% CI	1	1.08 (1.01, 1.15)	1.21 (1.14, 1.29)	1.44 (1.35, 1.54)	1.63 (1.53, 1.74)	< 1×10-20
Stroke
Cases/Total	610/41,529	1,563/91,432	1,929/95,887	1,280/58,487	1,056/46,695
Incidence	12	14	16	18	18
HR, 95% CI	1	0.93 (0.84, 1.02)	0.93 (0.84, 1.02)	0.92 (0.83, 1.02)	0.92 (0.83, 1.01)	0.228
	Serum triglycerides, mmol/L
	< 0.9	0.9 - < 1.3	1.3 - < 1.7	1.7 - < 2.3	≥ 2.3	P for trend
Type 2 diabetes
Cases/Total	607/63,480	1,608/91,927	2,005/71,493	2,829/66,318	5,364/72,359
Incidence	8	14	23	35	61
HR, 95% CI	1	1.35 (1.23, 1.49)	1.77 (1.61, 1.94)	2.29 (2.10, 2.51)	3.57 (3.28, 3.89)	< 1×10-20
Ischemic heart disease
Cases/Total	1,933/63,480	4,034/91,927	3,983/71,493	4,452/66,318	6,112/72,359
Incidence	25	36	46	55	70
HR, 95% CI	1	1.13 (1.07, 1.20)	1.24 (1.17, 1.31)	1.34 (1.26, 1.41)	1.53 (1.45, 1.62)	< 1×10-20
Stroke
Cases/Total	936/63,480	1,621/91,927	1,424/71,493	1,411/66,318	1,638/72,359
Incidence	12	14	16	17	18
HR, 95% CI	1	0.94 (0.87, 1.02)	0.93 (0.85, 1.01)	0.91 (0.83, 0.99)	0.92 (0.84, 1.00)	0.114
Incidence was calculated as cases per 10,000 person-years. Hazard ratios were calculated via multistate modeling adjusting for age, sex, body mass index, systolic blood pressure, smoking status, pack-years of smoking, alcohol intake, physical activity, diet quality score, sleep quality score, and fasting time. Abbreviations: CI, confidence interval; HR, hazard ratio. Statistical significance is s…
