# Supplementary material for: Elevated blood remnant cholesterol and triglycerides are causally related to the risks of cardiometabolic multimorbidity
Source: Nat Commun. 2024 Mar 19;15:2451. doi: 10.1038/s41467-024-46686-x (PMC10951224; doi:10.1038/s41467-024-46686-x)
Supplement: Supplementary file 7 — Supplementary Data 4 [file 41467_2024_46686_MOESM7_ESM.xlsx]

## Sheet: Supplementary Data 4
Supplementary Data 4. Subgroup analysis for the observational associations between remnant cholesterol, triglycerides, and IHD-T2D multimorbidity.
	Serum remnant cholesterol, mmol/L					Serum remnant cholesterol, mmol/L
	< 0.4	0.4 - < 0.6	0.6 - < 0.8	0.8 - < 1.0	≥ 1.0	< 0.9	0.9 - < 1.3	1.3 - < 1.7	1.7 - < 2.3	≥ 2.3
Smoking status
Current/former
Disease free to T2D	1	1.28 (1.12, 1.47)	1.55 (1.36, 1.77)	1.91 (1.67, 2.19)	2.52 (2.20, 2.88)	1	1.32 (1.17, 1.51)	1.77 (1.56, 2.01)	2.33 (2.06, 2.63)	3.57 (3.17, 4.02)
Disease free to IHD	1	1.02 (0.93, 1.12)	1.19 (1.09, 1.30)	1.44 (1.31, 1.58)	1.63 (1.49, 1.80)	1	1.12 (1.04, 1.21)	1.23 (1.13, 1.33)	1.32 (1.22, 1.43)	1.54 (1.42, 1.66)
T2D to IHD-T2D multimorbidity	1	0.92 (0.52, 1.64)	1.25 (0.73, 2.15)	0.99 (0.57, 1.72)	1.04 (0.60, 1.80)	1	1.16 (0.63, 2.16)	1.31 (0.72, 2.38)	1.25 (0.69, 2.24)	1.12 (0.63, 1.99)
IHD to IHD-T2D multimorbidity	1	1.92 (0.91, 4.04)	2.05 (0.99, 4.25)	2.68 (1.30, 5.56)	3.21 (1.55, 6.62)	1	1.56 (0.82, 2.97)	2.19 (1.18, 4.07)	2.40 (1.30, 4.43)	3.78 (2.09, 6.83)
Never
Disease free to T2D	1	1.18 (1.02, 1.36)	1.45 (1.26, 1.67)	1.83 (1.59, 2.11)	2.50 (2.18, 2.88)	1	1.36 (1.17, 1.57)	1.75 (1.52, 2.01)	2.27 (1.98, 2.61)	3.68 (3.23, 4.20)
Disease free to IHD	1	1.16 (1.06, 1.27)	1.26 (1.15, 1.38)	1.50 (1.37, 1.65)	1.71 (1.55, 1.87)	1	1.15 (1.07, 1.25)	1.26 (1.17, 1.37)	1.36 (1.26, 1.47)	1.55 (1.44, 1.68)
T2D to IHD-T2D multimorbidity	1	0.83 (0.49, 1.39)	1.03 (0.64, 1.67)	0.93 (0.57, 1.52)	0.96 (0.60, 1.56)	1	1.28 (0.71, 2.30)	1.22 (0.69, 2.18)	1.25 (0.72, 2.19)	1.18 (0.69, 2.04)
IHD to IHD-T2D multimorbidity	1	1.36 (0.78, 2.39)	1.32 (0.77, 2.27)	1.63 (0.95, 2.81)	1.69 (0.99, 2.90)	1	1.73 (0.95, 3.17)	1.94 (1.07, 3.50)	2.36 (1.32, 4.22)	3.15 (1.79, 5.55)
Physical activity
Adequate
Disease free to T2D	1	1.16 (0.99, 1.36)	1.32 (1.13, 1.55)	1.65 (1.41, 1.93)	2.13 (1.82, 2.49)	1	1.40 (1.19, 1.64)	1.78 (1.52, 2.08)	2.19 (1.87, 2.56)	3.42 (2.95, 3.98)
Disease free to IHD	1	0.99 (0.88, 1.12)	1.14 (1.01, 1.28)	1.32 (1.18, 1.49)	1.46 (1.30, 1.65)	1	1.17 (1.05, 1.30)	1.17 (1.05, 1.30)	1.31 (1.18, 1.45)	1.48 (1.34, 1.64)
T2D to IHD-T2D multimorbidity	1	0.94 (0.52, 1.71)	1.05 (0.60, 1.84)	0.91 (0.51, 1.61)	0.93 (0.53, 1.64)	1	0.98 (0.50, 1.93)	1.20 (0.63, 2.29)	1.06 (0.56, 2.00)	0.97 (0.52, 1.79)
IHD to IHD-T2D multimorbidity	1	1.09 (0.54, 2.20)	1.17 (0.60, 2.29)	1.75 (0.91, 3.40)	2.03 (1.05, 3.91)	1	2.94 (1.25, 6.91)	2.30 (0.97, 5.43)	3.31 (1.43, 7.65)	5.33 (2.35, 12.07)
Inadequate
Disease free to T2D	1	1.26 (1.11, 1.43)	1.57 (1.39, 1.78)	1.94 (1.71, 2.19)	2.61 (2.30, 2.95)	1	1.28 (1.13, 1.44)	1.68 (1.50, 1.89)	2.27 (2.03, 2.55)	3.51 (3.14, 3.91)
Disease free to IHD	1	1.12 (1.04, 1.21)	1.24 (1.15, 1.33)	1.50 (1.39, 1.62)	1.70 (1.57, 1.84)	1	1.11 (1.04, 1.18)	1.26 (1.18, 1.34)	1.32 (1.24, 1.41)	1.51 (1.41, 1.61)
T2D to IHD-T2D multimorbidity	1	0.78 (0.47, 1.30)	1.15 (0.72, 1.84)	0.96 (0.59, 1.55)	1.01 (0.63, 1.63)	1	1.36 (0.78, 2.36)	1.35 (0.78, 2.32)	1.41 (0.83, 2.38)	1.30 (0.78, 2.18)
IHD to IHD-T2D multimorbidity	1	1.88 (1.04, 3.37)	1.93 (1.09, 3.42)	2.19 (1.23, 3.89)	2.22 (1.25, 3.94)	1	1.23 (0.73, 2.07)	1.99 (1.21, 3.26)	2.07 (1.27, 3.38)	2.68 (1.66, 4.31)
Alcohol
Excess intake
Disease free to T2D	1	1.21 (0.96, 1.53)	1.71 (1.37, 2.13)	2.03 (1.62, 2.54)	2.63 (2.10, 3.28)	1	1.31 (1.05, 1.63)	1.80 (1.45, 2.22)	2.35 (1.91, 2.88)	3.69 (3.03, 4.50)
Disease free to IHD	1	1.01 (0.89, 1.14)	1.09 (0.97, 1.22)	1.35 (1.20, 1.52)	1.48 (1.31, 1.68)	1	1.10 (0.99, 1.22)	1.16 (1.05, 1.30)	1.29 (1.16, 1.44)	1.43 (1.29, 1.59)
T2D to IHD-T2D multimorbidity	1	0.99 (0.40, 2.44)	1.17 (0.50, 2.73)	1.04 (0.44, 2.47)	0.92 (0.39, 2.17)	1	0.96 (0.40, 2.30)	1.02 (0.44, 2.37)	1.24 (0.56, 2.76)	0.88 (0.40, 1.93)
IHD to IHD-T2D multimorbidity	1	0.98 (0.44, 2.19)	1.11 (0.51, 2.40)	1.38 (0.64, 2.96)	1.08 (0.50, 2.35)	1	0.75 (0.33, 1.72)	1.24 (0.57, 2.69)	1.49 (0.71, 3.13)	2.06 (1.02, 4.17)
Low to moderate intake
Disease free to T2D	1	1.22 (1.10, 1.37)	1.43 (1.28, 1.59)	1.79 (1.60, 1.99)	2.40 (2.16, 2.67)	1	1.33 (1.20, 1.48)	1.72 (1.55, 1.91)	2.23 (2.02, 2.48)	3.49 (3.16, 3.85)
Disease free to IHD	1	1.12 (1.03, 1.21)	1.26 (1.17, 1.36)	1.49 (1.38, 1.61)	1.69 (1.56, 1.83)	1	1.14 (1.07, 1.22)	1.26 (1.18, 1.35)	1.33 (1.25, 1.43)	1.54 (1.44, 1.64)
T2D to IHD-T2D multimorbidity	1	0.81 (0.53, 1.25)	1.07 (0.72, 1.60)	0.90 (0.59, 1.35)	0.98 (0.65, 1.46)	1	1.30 (0.80, 2.12)	1.37 (0.85, 2.21)	1.26 (0.79, 2.02)	1.25 (0.79, 1.97)
IHD to IHD-T2D multimorbidity	1	1.83 (1.06, 3.15)	1.83 (1.07, 3.11)	2.33 (1.37, 3.97)	2.68 (1.58, 4.55)	1	2.16 (1.26, 3.69)	2.52 (1.49, 4.25)	2.92 (1.74, 4.91)	4.15 (2.50, 6.89)
Diet quality score
≥ 4
Disease free to T2D	1	1.24 (1.09, 1.41)	1.45 (1.28, 1.65)	1.83 (1.61, 2.07)	2.41 (2.13, 2.73)	1	1.46 (1.28, 1.67)	1.88 (1.65, 2.13)	2.42 (2.14, 2.74)	3.79 (3.36, 4.27)
Disease free to IHD	1	1.09 (0.99, 1.19)	1.22 (1.12, 1.33)	1.43 (1.31, 1.57)	1.65 (1.51, 1.80)	1	1.14 (1.06, 1.23)	1.23 (1.14, 1.33)	1.30 (1.21, 1.40)	1.49 (1.39, 1.60)
T2D to IHD-T2D multimorbidity	1	0.70 (0.43, 1.14)	0.93 (0.59, 1.46)	0.88 (0.56, 1.38)	0.86 (0.55, 1.35)	1	1.36 (0.75, 2.47)	1.31 (0.73, 2.36)	1.25 (0.70, 2.21)	1.24 (0.71, 2.17)
IHD to IHD-T2D multimorbidity	1	1.42 (0.83, 2.45)	1.50 (0.89, 2.53)	1.85 (1.10, 3.12)	1.89 (1.13, 3.17)	1	1.55 (0.91, 2.65)	1.75 (1.04, 2.95)	2.23 (1.34, 3.71)	2.90 (1.77, 4.76)
< 3
Disease free to T2D	1	1.19 (1.02, 1.40)	1.53 (1.31, 1.78)	1.85 (1.58, 2.16)	2.53 (2.17, 2.95)	1	1.17 (1.02, 1.35)	1.58 (1.37, 1.82)	2.08 (1.81, 2.38)	3.25 (2.85, 3.71)
Disease free to IHD	1	1.08 (0.98, 1.18)	1.20 (1.09, 1.31)	1.48 (1.34, 1.63)	1.60 (1.45, 1.78)	1	1.12 (1.03, 1.21)	1.23 (1.13, 1.34)	1.35 (1.24, 1.47)	1.54 (1.41, 1.67)
T2D to IHD-T2D multimorbidity	1	1.11 (0.58, 2.09)	1.36 (0.74, 2.49)	0.95 (0.51, 1.79)	1.11 (0.60, 2.06)	1	1.06 (0.57, 1.97)	1.29 (0.71, 2.33)	1.31 (0.73, 2.33)	1.06 (0.60, 1.87)
IHD to IHD-T2D multimorbidity	1	1.83 (0.82, 4.08)	1.76 (0.80, 3.87)	2.42 (1.11, 5.30)	2.85 (1.30, 6.25)	1	1.84 (0.85, 3.99)	2.73 (1.29, 5.78)	2.72 (1.29, 5.74)	4.62 (2.24, 9.52)
Sleep quality score
≥ 4
Disease free to T2D	1	1.19 (1.06, 1.34)	1.46 (1.30, 1.63)	1.76 (1.57, 1.97)	2.37 (2.13, 2.65)	1	1.36 (1.21, 1.52)	1.79 (1.61, 2.00)	2.22 (2.00, 2.48)	3.53 (3.18, 3.91)
Disease free to IHD	1	1.03 (0.95, 1.11)	1.16 (1.07, 1.25)	1.40 (1.30, 1.51)	1.57 (1.45, 1.70)	1	1.13 (1.06, 1.21)	1.23 (1.15, 1.31)	1.31 (1.22, 1.40)	1.53 (1.43, 1.63)
T2D to IHD-T2D multimorbidity	1	0.78 (0.50, 1.21)	1.05 (0.70, 1.58)	0.87 (0.57, 1.32)	0.96 (0.64, 1.44)	1	1.25 (0.77, 2.02)	1.15 (0.72, 1.85)	1.21 (0.76, 1.91)	1.10 (0.70, 1.72)
IHD to IHD-T2D multimorbidity	1	1.42 (0.88, 2.27)	1.39 (0.88, 2.19)	1.64 (1.04, 2.60)	1.89 (1.20, 2.98)	1	1.67 (1.03, 2.73)	1.83 (1.13, 2.95)	2.19 (1.37, 3.52)	3.26 (2.07, 5.15)
< 3
Disease free to T2D	1	1.32 (1.08, 1.61)	1.56 (1.29, 1.90)	2.10 (1.73, 2.56)	2.76 (2.27, 3.37)	1	1.25 (1.04, 1.50)	1.58 (1.32, 1.90)	2.42 (2.03, 2.89)	3.67 (3.09, 4.35)
Disease free to IHD	1	1.21 (1.07, 1.36)	1.35 (1.20, 1.52)	1.57 (1.39, 1.78)	1.79 (1.58, 2.03)	1	1.13 (1.02, 1.25)	1.24 (1.12, 1.38)	1.37 (1.24, 1.52)	1.45 (1.31, 1.61)
T2D to IHD-T2D multimorbidity	1	1.06 (0.46, 2.44)	1.12 (0.50, 2.49)	1.03 (0.45, 2.32)	0.88 (0.39, 1.99)	1	1.04 (0.41, 2.66)	1.78 (0.74, 4.27)	1.35 (0.57, 3.19)	1.28 (0.55, 2.97)
IHD to IHD-T2D multimorbidity	1	3.36 (0.80, 14.23)	3.98 (0.96, 16.49)	6.37 (1.55, 26.21)	5.50 (1.33, 22.82)	1	1.63 (0.60, 4.40)	3.32 (1.29, 8.50)	3.41 (1.34, 8.65)	4.12 (1.64, 10.34)
Hazard ratios were calculated via multistate modeling adjusting for age, sex, body mass index, systolic blood pressure, smoking status, pack-years of smoking, alcohol intake, physical activity, diet quality score, sleep quality score, and fasting time. Abbreviations: IHD, ischemic heart disease; T2D, type 2 diabetes. Statistical significance is set at two-sided P value < 0.05.
