# Supplementary material for: Elevated blood remnant cholesterol and triglycerides are causally related to the risks of cardiometabolic multimorbidity
Source: Nat Commun. 2024 Mar 19;15:2451. doi: 10.1038/s41467-024-46686-x (PMC10951224; doi:10.1038/s41467-024-46686-x)
Supplement: Supplementary file 8 — Supplementary Data 5 [file 41467_2024_46686_MOESM8_ESM.xlsx]

## Sheet: Supplementary Data 5
Supplementary Data 5. Predictive performance for IHD-T2D multimorbidity in models with and without remnant cholesterol or triglycerides.
	Harrell's C index, 95% CI
Remnant cholesterol
Disease free to T2D
Basal model	0.784 (0.779, 0.790)
Basal model + remnant cholesterol	0.793 (0.787, 0.798)
P for difference		1.26×10-19
Disease free to IHD
Basal model	0.719 (0.714, 0.724)
Basal model + remnant cholesterol	0.723 (0.718, 0.728)
P for difference		1.21×10-11
T2D to IHD-T2D multimorbidity
Basal model	0.626 (0.600, 0.652)
Basal model + remnant cholesterol	0.626 (0.600, 0.652)
P for difference		0.96
IHD to IHD-T2D multimorbidity
Basal model	0.683 (0.655, 0.711)
Basal model + remnant cholesterol	0.695 (0.668, 0.722)
P for difference		0.01
Triglycerides
Disease free to T2D
Basal model	0.781 (0.775, 0.787)
Basal model + triglycerides	0.796 (0.790, 0.801)
P for difference		< 1×10-20
Disease free to IHD
Basal model	0.721 (0.716, 0.726)
Basal model + triglycerides	0.723 (0.719, 0.728)
P for difference		2.29×10-9
T2D to IHD-T2D multimorbidity
Basal model	0.602 (0.574, 0.629)
Basal model + triglycerides	0.600 (0.573, 0.628)
P for difference		0.417
IHD to IHD-T2D multimorbidity
Basal model	0.676 (0.650, 0.702)
Basal model + triglycerides	0.700 (0.675, 0.725)
P for difference		2.45×10-6
The basal model adjusted for age, sex, body mass index, systolic blood pressure, smoking status, pack-years of smoking, alcohol intake, physical activity, diet quality score, sleep quality score, and fasting time. Abbreviations: CI, confidence interval; IHD, ischemic heart disease; T2D, type 2 diabetes. Statistical significance is set at two-sided P value < 0.05.
