# Supplementary material for: Elevated blood remnant cholesterol and triglycerides are causally related to the risks of cardiometabolic multimorbidity
Source: Nat Commun. 2024 Mar 19;15:2451. doi: 10.1038/s41467-024-46686-x (PMC10951224; doi:10.1038/s41467-024-46686-x)
Supplement: Supplementary file 9 — Supplementary Data 6 [file 41467_2024_46686_MOESM9_ESM.xlsx]

## Sheet: Supplementary Data 6
Supplementary Data 6. Predictive performance for cardiometabolic multimorbidity in models with and without remnant cholesterol or triglycerides.
	Harrell's C index, 95% CI
Remnant cholesterol
Disease free to 1st CMD
Basal model	0.722 (0.718, 0.725)
Basal model + remnant cholesterol	0.725 (0.722, 0.729)
P for difference		4.49×10-20
1st CMD to cardiometabolic multimorbidity
Basal model	0.614 (0.600, 0.627)
Basal model + remnant cholesterol	0.615 (0.601, 0.629)
P for difference		0.009
Triglycerides
Disease free to 1st CMD
Basal model	0.720 (0.717, 0.724)
Basal model + triglycerides	0.725 (0.721, 0.728)
P for difference		< 1×10-20
1st CMD to cardiometabolic multimorbidity
Basal model	0.612 (0.599, 0.625)
Basal model + triglycerides	0.615 (0.602, 0.628)
P for difference		0.091
The basal model adjusted for age, sex, body mass index, systolic blood pressure, smoking status, pack-years of smoking, alcohol intake, physical activity, diet quality score, sleep quality score, and fasting time. Abbreviations: CI, confidence interval; CMD, cardiometabolic disease. Statistical significance is set at two-sided P value < 0.05.
