# Supplementary material for: Elevated blood remnant cholesterol and triglycerides are causally related to the risks of cardiometabolic multimorbidity
Source: Nat Commun. 2024 Mar 19;15:2451. doi: 10.1038/s41467-024-46686-x (PMC10951224; doi:10.1038/s41467-024-46686-x)
Supplement: Supplementary file 10 — Supplementary Data 7 [file 41467_2024_46686_MOESM10_ESM.xlsx]

## Sheet: Supplementary Data 7
Supplementary Data 7. Genetic instruments for remnant cholesterol and triglycerides
rsID	Chromosome	Position	Candidate gene	Lipid-raising allele	Reference allele	Remnant cholesterol				Triglycerides
						beta	se	R2	F	beta	se	R2	F
rs372257803	1	63063738	ANGPTL3	T	C	0.144	0.065	0.0001	4.9	0.381	0.166	0.0001	5.3
rs116843064	19	8429323	ANGPTL4	G	A	0.082	0.006	0.0019	182	0.213	0.015	0.0019	190
rs138326449	11	116701354	APOC3	G	A	0.309	0.025	0.0014	147	0.738	0.065	0.0012	127
rs147210663	11	116701560	APOC3	G	A	0.307	0.09	0.0001	12	0.737	0.233	0.0001	10
rs3135506	11	116662407	APOAV	C	G	0.105	0.004	0.0069	653	0.278	0.011	0.0074	698
rs619054	11	116660813	APOAV	G	A	0.023	0.002	0.001	107	0.063	0.006	0.0011	117
rs651821	11	116662579	APOAV	C	T	0.109	0.004	0.0074	785	0.289	0.01	0.0078	838
rs76353203	11	116701353	APOAV	C	T	0.304	0.064	0.0002	23	0.745	0.164	0.0002	21
rs118204057	8	19811733	LPL	A	G	0.374	0.045	0.0007	70	1.041	0.115	0.0008	82
rs1801177	8	19805708	LPL	A	G	0.064	0.008	0.0006	65	0.157	0.02	0.0006	60
rs268	8	19813529	LPL	G	A	0.097	0.006	0.0025	267	0.258	0.015	0.0027	284
rs2954029	8	126490972	LPL	A	T	0.031	0.002	0.0026	279	0.076	0.005	0.0024	253
rs328	8	19819724	LPL	C	G	0.065	0.003	0.0041	440	0.16	0.008	0.0038	407
