# Supplementary material for: Elevated blood remnant cholesterol and triglycerides are causally related to the risks of cardiometabolic multimorbidity
Source: Nat Commun. 2024 Mar 19;15:2451. doi: 10.1038/s41467-024-46686-x (PMC10951224; doi:10.1038/s41467-024-46686-x)
Supplement: Supplementary file 12 — Source Data [file 41467_2024_46686_MOESM12_ESM.xlsx]

## Sheet: Figure 1
Outcome	OR (point estimate)	lower limit of the 95% CI	upper limit of the 95% CI	OR, 95%CI	P
Remnant cholesterol
First cardiometabolic disease	1.242079288859457	1.156884725061665	1.333547696146979	1.24 (1.16, 1.33)	2.24×10-9
Cardiometabolic multimorbidity	1.231364312087389	1.066329764776791	1.421941053478741	1.23 (1.07, 1.42)	0.005
IHD-T2D multimorbidity	1.26216675201868	1.062828607854758	1.498891635140372	1.26 (1.06, 1.50)	0.008
Triglycerides
First cardiometabolic disease	1.223440085135225	1.146092841931576	1.306007320831909	1.22 (1.15, 1.31)	1.43×10-9
Cardiometabolic multimorbidity	1.214903397802718	1.064452308328082	1.386619442172007	1.21 (1.06, 1.39)	0.004
IHD-T2D multimorbidity	1.244556596209485	1.062784428732429	1.457417966704613	1.24 (1.06, 1.46)	0.007

## Sheet: Supplementary Fig 3
Outcome	OR (point estimate)	lower limit of the 95% CI	upper limit of the 95% CI	OR, 95%CI	P
Remnant cholesterol
Type 2 diabetes	1.1674209960756	1.057198317041903	1.289135406393318	1.17 (1.06, 1.29)	0.002
Ischemic heart disease	1.307227268485911	1.196506055475135	1.428194302614332	1.31 (1.20, 1.43)	2.97×10-9
Stroke	1.057727888604396	.9214028749828691	1.214222699654931	1.06 (0.92, 1.21)	0.425
Triglycerides
Type 2 diabetes	1.156982743701445	1.056196735021021	1.267386107945393	1.16 (1.06, 1.27)	0.002
Ischemic heart disease	1.283251549759811	1.18303910559305	1.391952753020333	1.28 (1.18, 1.39)	1.84×10-9
Stroke	1.050702271404572	.9254940179990098	1.192849701526552	1.05 (0.93, 1.19)	0.445
